# Supplementary material for: Differential Expression of Polyamine Pathways in Human Pancreatic Tumor Progression and Effects of Polyamine Blockade on Tumor Microenvironment
Source: Cancers (Basel). 2021 Dec 20;13(24):6391. doi: 10.3390/cancers13246391 (PMC8699198; doi:10.3390/cancers13246391)
Supplement: Supplementary file 1 [file cancers-13-06391-s001.zip]

Archive with 1 entries (1 files):
- cancers-1479591-supplementary.pdf
